# Supplementary material for: Reassessing the genetic variability of Tectona grandis through high-throughput genotyping: Insights on its narrow genetic base
Source: PLoS One. 2023 Oct 26;18(10):e0285518. doi: 10.1371/journal.pone.0285518 (PMC10602281; doi:10.1371/journal.pone.0285518)
Supplement: S1 Table — (XLSX) [file pone.0285518.s002.xlsx]

## Sheet: Planilha1
tree id	Origin
0196	Malaysia
0087	Thailand
0081	Thailand
0073	Brazil
0033	Brazil
0078	Thailand
0074	Brazil
0055	Brazil
0083	Thailand
0031	Brazil
0048	Brazil
0071	Brazil
0210	Malaysia
0052	Brazil
0183	India
0082	Thailand
0189	Malaysia
0067	Brazil
0046	Brazil
0229	Malaysia
0212	Malaysia
0216	Malaysia
0034	Brazil
0064	Brazil
0208	Unknown
0221	Malaysia
0054	Brazil
0066	Brazil
0060	Brazil
0215	Malaysia
0080	Thailand
0192	Malaysia
0024	Brazil
0014	Brazil
0200	Unknown
0149	Brazil
0068	Brazil
0194	Malaysia
0044	Brazil
0041	Brazil
0206	Unknown
0056	Brazil
0058	Brazil
0021	Brazil
0001	Brazil
0070	Brazil
0047	Malaysia
0040	Brazil
0069	Brazil
0061	Brazil
0062	Brazil
0016	Brazil
0226	Malaysia
0084	Thailand
0042	Brazil
0223	Malaysia
0186	Malaysia
0013	Brazil
0027	Brazil
0005	Brazil
0050	Brazil
0079	Thailand
0184	India
0010	Brazil
0187	Malaysia
0085	Thailand
0185	India
0029	Brazil
0075	Thailand
0038	Brazil
0035	Brazil
0018	Brazil
0228	Malaysia
0025	Brazil
0209	Unknown
0195	Malaysia
0004	Brazil
0199	Myanmar
0015	Brazil
0043	Brazil
0225	Malaysia
0023	Brazil
0088	Thailand
0028	Brazil
0057	Brazil
0204	Unknown
0182	India
0039	Brazil
0205	Unknown
0217	Malaysia
0207	Unknown
0063	Brazil
0193	Malaysia
0030	Brazil
0051	Brazil
0006	Brazil
0188	Malaysia
0036	Brazil
0219	Malaysia
0020	Brazil
0002	Brazil
0012	Brazil
0037	Brazil
0222	Malaysia
0213	Malaysia
0045	Brazil
0211	Malaysia
0218	Malaysia
0022	Brazil
0009	Brazil
0201	Unknown
0026	Brazil
0011	Brazil
0007	Brazil
0065	Brazil
0053	Brazil
0227	Malaysia
0072	Brazil
0086	Brazil
0214	Malaysia
0076	Thailand
0017	Brazil
0059	Brazil
0003	Brazil
0203	Unknown
0019	Brazil
0137	Brazil - Mix
0089	Thailand
0101	Thailand
0113	Indonesia
0125	Brazil - Mix
0136	Brazil - Mix
0148	Brazil - Mix
0170	Unknown
0090	Thailand
0102	Indonesia
0114	Indonesia
0126	Brazil - Mix
0124	Malaysia
0160	Brazil
0171	Brazil
0091	Thailand
0103	Indonesia
0115	Indonesia
0127	Brazil - Mix
0138	Brazil - Mix
230	Unknown
0172	Brazil
0092	Thailand
0104	Indonesia
0116	Indonesia
0128	Brazil - Mix
0139	Brazil - Mix
0150	Honduras
0161	Brazil
0173	Brazil
0093	Thailand
0117	Indonesia
0129	Brazil - Mix
0140	Brazil - Mix
0154	Brazil
0174	Malaysia
0094	Thailand
0106	Indonesia
0118	Indonesia
0130	Brazil - Mix
0151	Brazil
0163	Brazil
0095	Thailand
0107	Indonesia
0119	Brazil
0142	Brazil - Mix
0152	Brazil
0164	Brazil
0176	Malaysia
0096	Thailand
0108	Indonesia
0132	Brazil - Mix
0143	Brazil - Mix
0165	Unknown
0097	Thailand
0109	Indonesia
0120	Brazil
0133	Brazil - Mix
0144	Brazil - Mix
0155	Brazil
0166	Unknown
0178	Malaysia
0098	Thailand
0110	Indonesia
0121	Brazil
0145	Brazil - Mix
0156	Brazil
0167	Brazil
0179	Malaysia
0099	Thailand
0111	Indonesia
0122	Brazil
0134	Brazil - Mix
0146	Brazil - Mix
0157	Brazil
0168	Unknown
0180	Malaysia
0100	Thailand
0112	Indonesia
0123	Brazil
0135	Brazil - Mix
0147	Brazil - Mix
0158	Brazil
0169	Brazil
0181	Malaysia
