# Supplementary material for: Reassessing the genetic variability of Tectona grandis through high-throughput genotyping: Insights on its narrow genetic base
Source: PLoS One. 2023 Oct 26;18(10):e0285518. doi: 10.1371/journal.pone.0285518 (PMC10602281; doi:10.1371/journal.pone.0285518)
Supplement: S2 Table — (XLSX) [file pone.0285518.s003.xlsx]

## Sheet: Planilha1
	TAXA	Q1	Q2	Q3	Q4
1	0227	1	0	0	0
2	0154	0.833932	0	0.007819	0.15825
3	0219	1	0	0	0
4	0176	1	0	0	0
5	0174	1	0	0	0
6	0230	1	0	0	0
7	0181	1	0	0	0
8	0150	1	0	0	0
9	0047	1	0	0	0
10	0081	0	1	0	0
11	0134	0	0.846963	0	0.153037
12	0096	0	0.815887	0	0.184113
13	0058	0	1	0	0
14	0091	0	1	0	0
15	0114	0	0.585671	0	0.414329
16	0118	0	0.59292	0	0.40708
17	0211	0	0.54274	0	0.45726
18	0083	0	1	0	0
19	0098	0	0.912979	0	0.087021
20	0075	0	1	0	0
21	0221	0	0.510085	0.489915	0
22	0088	0	0.894707	0	0.105293
23	0076	0	1	0	0
24	0109	0	0.569099	0	0.430901
25	0029	0	0.639174	0	0.360826
26	0112	0	0.616194	0	0.383806
27	0212	0	1	0	0
28	0097	0	0.87839	0	0.121609
29	0052	0	1	0	0
30	0078	0	1	0	0
31	0127	0	0.588897	0	0.411103
32	0111	0	0.615019	0	0.384981
33	0119	0	1	0	0
34	0066	0	1	0	0
35	0116	0	0.569981	0	0.430019
36	0040	0	0.878295	0	0.121705
37	0195	0	0.595136	0	0.404864
38	0090	0	1	0	0
39	0089	0	0.615545	0	0.384454
40	0082	0	1	0	0
41	0079	0	1	0	0
42	0086	0	1	0	0
43	0100	0	0.940548	0	0.059452
44	0110	0	0.640837	0	0.359163
45	0104	0	0.642047	0	0.357953
46	0107	0	0.642212	0	0.357788
47	0125	0	0.481804	0.049347	0.468849
48	0135	0	0.504516	0.469521	0.025963
49	0094	0	0.766646	0	0.233353
50	0080	0	1	0	0
51	0102	0	1	0	0
52	0095	0	0.865534	0	0.134466
53	0028	0	0.61551	0	0.384489
54	0002	0	1	0	0
55	0218	0	1	0	0
56	0124	0	1	0	0
57	0084	0	1	0	0
58	0092	0	1	0	0
59	0210	0	1	0	0
60	0106	0	0.580725	0	0.419274
61	0085	0	1	0	0
62	0103	0	0.61615	0	0.38385
63	0087	0	0.887737	0	0.112263
64	0228	0	1	0	0
65	0182	0	0	1	0
66	0189	0	0.324276	0.498575	0.177149
67	0014	0	0.315323	0.489146	0.195531
68	0179	0	0	1	0
69	0139	0	0	1	0
70	0193	0	0	1	0
71	0180	0	0	1	0
72	0034	0	0.36259	0.48941	0.148
73	0187	1.8e-05	0.324404	0.493287	0.182291
74	0213	0	0	1	0
75	0217	0	0.066147	0.50579	0.428063
76	0216	0	0	1	0
77	0146	0	0	1	0
78	0185	0	0	1	0
79	0170	0	0	1	0
80	0147	0	0	1	0
81	0188	0.026312	0.189785	0.695122	0.088781
82	0009	0.169582	0.129881	0.621286	0.07925
83	0184	0	0	1	0
84	0225	0	0.164042	0.622061	0.213898
85	0166	0	0	1	0
86	0168	0	0	1	0
87	0226	0	0	1	0
88	0140	0	0	1	0
89	0005	0	0	0.950987	0.049013
90	0214	0	0.066681	0.505392	0.427926
91	0186	0	0	1	0
92	0128	0	0	1	0
93	0001	0	0.325235	0.499422	0.175342
94	0196	0.011281	0.129164	0.768769	0.090786
95	0142	0	0.283024	0.495908	0.221068
96	0215	0	0	1	0
97	0138	0	0	1	0
98	0223	0	0.067598	0.505961	0.426441
99	0133	0	0	1	0
100	0222	0	0.228963	0.545232	0.225805
101	0144	0	0	1	0
102	0178	0.170015	0.127511	0.626037	0.076437
103	0149	0	0.253795	0.523024	0.223181
104	0148	0	0	1	0
105	0132	0	0.363024	0.490608	0.146368
106	0136	0	0.266782	0.519249	0.213969
107	0192	0	0.247685	0.4967	0.255615
108	0137	0	0.257996	0.503998	0.238006
109	0145	0	0	1	0
110	0194	0	0	1	0
111	0183	0	0.063642	0.618567	0.317791
112	0164	0	0	0	1
113	0071	0	8.8e-05	0	0.999912
114	0206	0	0	0	1
115	0037	0	0.000602	0	0.999398
116	0006	0	0	0	1
117	0209	0	0	0	1
118	0205	0	0	0	1
119	0042	0	0	0	1
120	0017	0	0.009082	0	0.990918
121	0074	0	0	0	1
122	0069	0	0	0	1
123	0129	0	0.325944	0	0.674056
124	0160	0	0	0	1
125	0045	0	0	0	1
126	0130	0	0.274848	0	0.725152
127	0108	0	0	0	1
128	0044	0	0	0	1
129	0048	0	0	0	1
130	0026	0	0	0	1
131	0056	0	0	0	1
132	0121	0	0	0	1
133	0123	0	0	0	1
134	0163	0	0	0	1
135	0023	0	0	0	1
136	0199	0	0.119911	0	0.880089
137	0063	0	0	0	1
138	0203	0	0	0	1
139	0126	0	0	0	1
140	0010	0	0	0	1
141	0158	0	0	0	1
142	0003	0	0	0	1
143	0201	0	0	0	1
144	0022	0	0	0	1
145	0053	0	0.000128	0	0.999872
146	0155	0	0	0	1
147	0207	0	0	0	1
148	0031	0	0	0	1
149	0024	0	0.362185	0	0.637814
150	0027	0	0	0	1
151	0050	0	0	0	1
152	0067	0	0	0	1
153	0229	0	0.002958	0.471669	0.525372
154	0064	0	0	0	1
155	0020	0	0	0	1
156	0062	0	0	0	1
157	0059	0	0	0	1
158	0025	0	0	0	1
159	0013	0	0	0	1
160	0012	0	0	0	1
161	0172	0	0	0	1
162	0101	0	7.3e-05	0	0.999927
163	0161	0	0	0	1
164	0060	0	0	0	1
165	0200	0	0	0	1
166	0046	0	0	0	1
167	0016	0	0	0	1
168	0019	0	0	0	1
169	0043	0	0	0	1
170	0171	0	0	0	1
171	0208	0	0	0	1
172	0156	0	0	0	1
173	0021	0	0	0	1
174	0030	0	0	0	1
175	0120	0	0	0	1
176	0115	0	0	0	1
177	0122	0	0	0	1
178	0057	0	0	0	1
179	0072	0	0	0	1
180	0054	0	0	0	1
181	0004	0	0	0	1
182	0169	0	0	0	1
183	0018	0	0	0	1
184	0099	0	0	0	1
185	0151	0	0	0	1
186	0061	0	0	0	1
187	0065	0	0	0	1
188	0093	0	0	0	1
189	0204	0	0	0	1
190	0035	0	0	0	1
191	0039	0	0	0	1
192	0038	0	0	0	1
193	0117	0	0	0	1
194	0011	0	0	0	1
195	0173	0	0	0	1
196	0143	0	0	0	1
197	0015	0	0	0	1
198	0157	0	0	0	1
199	0033	0	0	0	1
200	0041	0	0	0	1
201	0036	0	0	0	1
202	0051	0	0	0	1
203	0068	0	0	0	1
204	0167	0	0	0	1
205	0165	0	0.041294	0.358311	0.600395
206	0007	0	0	0	1
207	0070	0	0	0	1
208	0055	0	0	0	1
209	0073	0	0	0	1
210	0152	0	0	0	1
211	0113	0	0	0	1
