# Supplementary material for: Reassessing the genetic variability of Tectona grandis through high-throughput genotyping: Insights on its narrow genetic base
Source: PLoS One. 2023 Oct 26;18(10):e0285518. doi: 10.1371/journal.pone.0285518 (PMC10602281; doi:10.1371/journal.pone.0285518)
Supplement: S3 Table — (XLSX) [file pone.0285518.s004.xlsx]

## Sheet: Planilha1
Genotypes	X1	X2	X3	X4	X5
0196	0.26786	0.0220383	0.0130303	0.0531666	0.0986422
0087	-0.103671	0.0144418	0.0497142	-0.0100927	0.000148493
0081	-0.105887	0.0142507	0.0606889	-0.0252455	0.00169193
0073	-0.104169	-0.0103874	-0.0259135	-0.0011115	0.00114575
0033	-0.103344	-0.0116756	-0.0240345	-0.00188101	0.00150675
0078	-0.107923	0.0117903	0.0650696	-0.0303985	0.00152849
0074	-0.104476	-0.0159182	-0.0267911	-0.000702117	0.00261225
0055	-0.103772	-0.0124331	-0.0273364	-0.000277184	0.00207621
0083	-0.107163	0.0143897	0.0614155	-0.0288694	0.00242465
0031	-0.105035	-0.0107383	-0.0304427	0.00305446	0.00146607
0048	-0.103332	-0.0112677	-0.0278876	0.00175593	0.000944237
0071	-0.104072	-0.0105034	-0.026147	-0.00245668	0.00140382
0210	-0.10755	0.0137893	0.0582969	-0.0242272	0.000266467
0052	-0.108971	0.0112184	0.0664696	-0.0293001	0.00183675
0183	0.145847	-0.118174	-0.00972951	-0.149522	0.000895941
0082	-0.106457	0.0129787	0.0575925	-0.0224644	0.00120131
0189	0.132764	0.0284442	0.0380076	0.0803234	-0.00632529
0067	-0.103259	-0.0109462	-0.0286112	0.00075489	0.00162422
0046	-0.103229	-0.00948549	-0.0289789	0.00354528	1.05175e-05
0229	0.110356	-0.0337767	-0.0223585	0.038437	-0.0066743
0212	-0.106554	0.0151604	0.0609892	-0.0228851	0.00112208
0216	0.396045	-0.0111639	-0.00451546	-0.0272474	0.110299
0034	0.127272	0.0142958	0.0501014	0.0760509	-0.0218376
0064	-0.102916	-0.0128934	-0.0255942	-0.001642	0.00176873
0208	-0.10184	-0.00436513	-0.0314714	0.0129599	0.000537409
0221	0.129324	0.0341108	0.0769531	0.0477491	-0.00274749
0054	-0.10414	-0.0105014	-0.0246368	0.00291271	0.000271665
0066	-0.109018	0.00205376	0.0608651	-0.0341539	0.00354434
0060	-0.103626	-0.0123687	-0.0259314	0.00183687	0.0017488
0215	0.394726	-0.0118907	-0.0045391	-0.0284452	0.110761
0080	-0.108628	0.010814	0.0643322	-0.0294513	0.00236972
0192	0.132644	0.0266571	0.0210273	0.0741033	-0.00433106
0024	-0.103382	0.0124186	0.00532578	0.0155583	-0.00229628
0014	0.128459	0.0238733	0.0355732	0.0675074	-0.00865249
0200	-0.101211	-0.0101214	-0.0244904	-0.0021065	0.000176421
0149	0.14354	0.0269453	0.0236615	0.0697565	0.00335864
0068	-0.103018	-0.0116998	-0.0266918	0.00134287	0.00209353
0194	0.385459	-0.0127088	-0.00722595	-0.0293068	0.0101198
0044	-0.10356	-0.0122035	-0.0297438	0.00203584	-0.00120106
0041	-0.104888	-0.0105838	-0.0317649	-0.000312976	0.0017647
0206	-0.103595	-0.0130321	-0.0296598	0.000542076	0.00283092
0056	-0.103264	-0.0102908	-0.0268088	-0.000357464	-6.00726e-05
0058	-0.106196	0.0154849	0.0596677	-0.0184167	-0.00036515
0021	-0.103585	-0.0106928	-0.0310732	0.00240743	0.00128257
0001	0.133628	0.0298934	0.0383319	0.0819619	-0.00687146
0070	-0.103787	-0.0160738	-0.0293533	0.00356529	0.00189936
0047	0.278213	0.141319	-0.0516208	-0.0422524	-0.0312423
0040	-0.103104	0.0173477	0.0468797	-0.0116884	-0.00130931
0069	-0.101801	-0.0050125	-0.0295637	0.0159183	0.000119328
0061	-0.102799	-0.0101075	-0.0272673	0.00111607	0.00110874
0062	-0.1035	-0.0129395	-0.0296186	0.000589158	0.00284504
0016	-0.104135	-0.0120461	-0.0308333	0.00346836	0.00262118
0226	0.397065	-0.0111374	-0.00428997	-0.0267921	0.109958
0084	-0.107628	0.0139931	0.0645134	-0.028819	0.000628644
0042	-0.10402	-0.0107524	-0.0282557	0.0024181	-7.51642e-05
0223	0.13512	0.00773269	-0.00757727	0.0912697	-0.00266817
0186	0.396128	-0.011188	-0.00473999	-0.0272761	0.110334
0013	-0.103806	-0.0121427	-0.0316239	0.000520003	0.00168473
0027	-0.102949	-0.0124536	-0.027945	0.00311965	0.00280808
0005	0.321419	-0.0692873	0.0103371	0.00983427	-0.0484511
0050	-0.104274	-0.0146983	-0.030515	0.0041033	0.000710642
0079	-0.108744	0.0106424	0.0670882	-0.0312517	0.00171098
0184	0.36929	-0.0479329	0.00512401	-0.0108975	-0.0094384
0010	-0.104425	-0.0130107	-0.0309437	9.05451e-05	0.00123491
0187	0.130737	0.0284209	0.0345528	0.0700325	-0.00992904
0085	-0.106773	0.0129915	0.0607617	-0.0247568	0.00161923
0185	0.360788	-0.0569748	0.00538706	-0.0127679	-0.0111422
0029	-0.104827	0.013462	0.0274171	-0.00111535	-0.00223672
0075	-0.105915	0.0140823	0.05787	-0.0214742	0.000935821
0038	-0.103776	-0.0120085	-0.0280923	0.00173384	0.000512188
0035	-0.103104	-0.00918116	-0.0290987	0.00414363	-0.00021926
0018	-0.105283	-0.012745	-0.0284723	0.000637433	0.00288222
0228	-0.105644	0.0141581	0.0587183	-0.0205568	0.0013996
0025	-0.103005	-0.0128751	-0.0253025	0.000810637	-5.41564e-05
0209	-0.101749	-0.00417719	-0.031511	0.0137647	-0.000500421
0195	-0.101917	0.015658	0.0244248	-0.00515818	-0.00295701
0004	-0.104415	-0.0122961	-0.0268674	0.0021998	0.00107728
0199	-0.0939069	-0.00701903	-0.0143589	0.000958761	-0.000120597
0015	-0.102604	-0.0112213	-0.0260173	0.002728	0.00223277
0043	-0.104125	-0.0112604	-0.0277995	-0.00136954	0.00238934
0225	0.180249	-0.0215903	0.0198254	0.0362784	-0.00736171
0023	-0.104617	-0.0116973	-0.0295767	0.0022101	0.000483579
0088	-0.103864	0.0150423	0.0503966	-0.0093496	-0.000329654
0028	-0.101988	0.0105018	0.0268246	-0.00103486	-0.00268497
0057	-0.103423	-0.011861	-0.0274519	0.00126456	0.00209665
0204	-0.101792	-0.00332546	-0.0268161	0.0127065	0.000999445
0182	0.343628	-0.060129	0.00607513	-0.00698118	-0.0229448
0039	-0.104591	-0.0113453	-0.0269405	0.000767965	0.00244724
0205	-0.103498	-0.0116649	-0.0276685	-0.000435621	0.00019624
0217	0.135795	0.00780486	-0.00756308	0.0851008	-0.00410894
0207	-0.10077	-0.00215929	-0.0301048	0.0166685	-0.000411504
0063	-0.103224	-0.0105257	-0.0269321	9.71669e-05	0.00156247
0193	0.379677	-0.0238782	-0.00590013	-0.0261922	0.0139692
0030	-0.103894	-0.0119115	-0.029765	-0.000710209	0.00108525
0051	-0.103549	-0.0130405	-0.0279223	0.00414866	0.00121527
0006	-0.105064	-0.0106353	-0.030584	0.0038437	0.00135713
0188	0.237113	0.0362277	0.0188195	0.049941	0.133615
0036	-0.101878	-0.0110418	-0.0216945	-0.000234788	0.00251662
0219	0.278606	0.141364	-0.0515166	-0.0422282	-0.0313278
0020	-0.103131	-0.0116331	-0.0266196	0.00279547	0.00284561
0002	-0.107535	0.0130151	0.0620271	-0.0209309	0.000738933
0012	-0.104981	-0.0106439	-0.0304831	0.00377085	0.00125223
0037	-0.102283	-0.00909569	-0.0259211	0.000315297	0.000637462
0222	0.14829	-0.00623511	0.0245397	0.0432509	-0.0116648
0213	0.368417	-0.0494859	0.0044989	-0.0123483	-0.00857664
0045	-0.102397	-0.0134406	-0.0306463	0.00356424	0.00117565
0211	-0.101246	0.017087	0.0190667	-0.000302898	-0.00421192
0218	-0.106015	0.0134934	0.0581364	-0.0214851	0.00132691
0022	-0.105458	-0.0130749	-0.0316557	-0.000886907	0.00131342
0009	0.247264	0.0481102	-0.00167943	0.00546373	0.0828214
0201	-0.102011	-0.00428921	-0.0301329	0.013969	0.000395171
0026	-0.104086	-0.0127545	-0.0297456	0.000360207	0.0027536
0011	-0.104812	-0.0118937	-0.02553	0.000282646	0.00274055
0007	-0.102342	-0.0131163	-0.028031	0.00149268	0.00136281
0065	-0.104295	-0.0113826	-0.0297609	0.00194908	0.00107019
0053	-0.103343	-0.00943485	-0.0247464	-0.000558241	0.00121026
0227	0.279808	0.141543	-0.0509897	-0.0398295	-0.0313339
0072	-0.102108	-0.0126437	-0.0281753	0.00271721	0.000574456
0086	-0.109377	0.0110301	0.066044	-0.0287987	0.00179289
0214	0.134888	0.00782946	-0.00780407	0.0913761	-0.00274285
0076	-0.109054	0.00214329	0.0608095	-0.0341245	0.00337919
0017	-0.102382	-0.00907986	-0.0220308	-0.00176599	0.000342077
0059	-0.104276	-0.0150956	-0.0285499	-0.00145475	0.00300272
0003	-0.102386	-0.0101316	-0.0261164	0.00194567	0.00101924
0203	-0.102631	-0.00299467	-0.0319913	0.016191	-0.000351706
0019	-0.103864	-0.0110621	-0.0236645	-0.00309026	0.000984854
0137	0.134144	0.00999722	0.0298411	0.0781159	-0.0191401
0089	-0.103845	0.0149593	0.0257499	-0.00641434	-0.00204809
0101	-0.102718	-0.0113616	-0.0236416	0.00322269	0.00226901
0113	-0.102542	-0.0117211	-0.0280583	0.00558759	0.00159183
0125	-0.0749971	0.0143578	0.0172835	-0.00331173	-0.00496459
0136	0.139653	0.0131616	0.0285329	0.063627	-0.021184
0148	0.367136	-0.0574422	0.0104376	-0.0116422	-0.0267329
0170	0.338186	-0.0658211	0.00464568	-0.0329804	-0.0275511
0090	-0.107545	0.0130622	0.0621971	-0.024504	0.00332521
0102	-0.107554	0.0140526	0.0645607	-0.028718	0.000563941
0114	-0.104324	0.0115368	0.0254103	-0.00326438	-0.00263699
0126	-0.103144	-0.0122778	-0.0292809	0.00344089	0.00126661
0124	-0.107072	0.0136349	0.0588966	-0.0208611	-0.00133803
0160	-0.104918	-0.0139311	-0.0290082	0.000471777	0.00336031
0171	-0.103913	-0.0100239	-0.0258738	0.00114178	0.00080765
0091	-0.107249	0.0132585	0.0620902	-0.020596	0.000690884
0103	-0.103707	0.0153943	0.0258037	-0.00593742	-0.0022036
0115	-0.10387	-0.0094007	-0.0277933	0.0011907	0.00190695
0127	-0.104528	-0.000719013	0.0278938	-0.0156329	0.00120928
0138	0.347245	-0.0687663	0.011133	-0.00892736	-0.0324381
230	0.281665	0.14129	-0.0502937	-0.0356451	-0.0309392
0172	-0.102574	-0.0103559	-0.028446	0.0039165	0.00177365
0092	-0.10606	0.0148642	0.0612599	-0.0209817	0.000797172
0104	-0.104453	0.0146734	0.0286076	-0.00122014	-0.00194284
0116	-0.105252	0.0116064	0.0230503	-0.000205968	-0.00120437
0128	0.350272	-0.0674446	0.0147922	-0.0031605	-0.0347896
0139	0.348682	-0.0704419	0.0130943	-0.0124328	-0.0296624
0150	0.280023	0.14137	-0.0509323	-0.0388881	-0.0311408
0161	-0.103755	-0.00618492	-0.0292931	0.0086915	0.00114911
0173	-0.104684	-0.0119321	-0.0312701	0.00267862	0.000592916
0093	-0.102577	-0.0117105	-0.0280281	0.00559976	0.00169093
0117	-0.102662	-0.0117895	-0.027953	0.00528795	0.0017298
0129	-0.102166	0.0110766	0.00263195	0.0132203	-0.0011136
0140	0.345085	-0.068971	0.0117387	-0.0131042	-0.0302342
0154	0.228229	0.138483	-0.0556694	-0.00190134	-0.0165385
0174	0.27983	0.141242	-0.0509219	-0.038939	-0.0311161
0094	-0.102453	0.0125552	0.0403999	-0.0092381	-0.000948941
0106	-0.102532	0.0149901	0.0241591	-0.000277832	-0.00236161
0118	-0.102747	0.0155157	0.0242164	-0.0024885	-0.00288171
0130	-0.102938	0.00751527	-0.00162906	0.0128593	-0.00121345
0151	-0.101906	-0.0075972	-0.0261958	-0.00121918	-7.75413e-06
0163	-0.102061	-0.00926826	-0.0238183	0.000447307	0.00143062
0095	-0.103029	0.0144669	0.0480852	-0.0119304	-0.00120499
0107	-0.104494	0.0146326	0.0286273	-0.00130521	-0.00204044
0119	-0.108646	0.0119676	0.0667367	-0.02875	0.00164321
0142	0.131177	0.0109668	0.0343748	0.0720887	-0.0273997
0152	-0.103857	-0.0108665	-0.0277855	0.00355549	0.00196277
0164	-0.102492	-0.0109706	-0.0275554	-0.000310883	0.000929219
0176	0.278602	0.141331	-0.0514968	-0.0412201	-0.0314008
0096	-0.102357	0.0128496	0.0446164	-0.010289	-0.00195366
0108	-0.104268	-0.0127775	-0.0310117	0.000435581	0.00108657
0132	0.129075	0.0175159	0.0499156	0.0803188	-0.0221957
0143	-0.103495	-0.011203	-0.0261525	0.00104046	0.00110738
0165	0.0595391	-0.0338967	-0.0248355	-0.0186334	-0.00143334
0097	-0.10297	0.0177255	0.0469721	-0.0112585	-0.00129707
0109	-0.104843	0.0114574	0.0230398	-0.000269045	-0.00155406
0120	-0.103671	-0.0133817	-0.0284671	0.000618555	0.000731006
0133	0.352482	-0.0738322	0.0156591	-0.00485035	-0.0502764
0144	0.358729	-0.059109	0.00973748	-0.00903046	-0.0278294
0155	-0.102859	-0.0110531	-0.0243332	0.00252438	0.00443123
0166	0.335841	-0.066325	0.00437339	-0.0347552	-0.0269635
0178	0.251407	0.0508137	-0.00126734	0.0116343	0.0803026
0098	-0.104722	0.0116497	0.0503232	-0.021335	-0.000807892
0110	-0.105157	0.0136738	0.0271617	-0.00132186	-0.00227695
0121	-0.103231	-0.0115393	-0.0301421	0.00292473	-0.000516274
0145	0.366575	-0.0594221	0.0101417	-0.00816773	-0.0259507
0156	-0.102274	-0.00448048	-0.0300173	0.0137908	0.00034132
0167	-0.101237	-0.0107694	-0.0248068	0.0018009	-0.000178598
0179	0.388393	0.00228061	-0.0123075	-0.0318841	0.00864456
0099	-0.104157	-0.0116047	-0.0327391	0.00168631	0.00129978
0111	-0.101869	0.0107058	0.0267987	-0.000656546	-0.00269933
0122	-0.103023	-0.013062	-0.0290271	0.000960318	0.00271854
0134	-0.10198	0.0155197	0.0476442	-0.00817453	-0.00228886
0146	0.366108	-0.0581076	0.00945485	-0.0114691	-0.0294306
0157	-0.102814	-0.00807575	-0.0298488	0.00761319	0.00205716
0168	0.328185	-0.0708444	0.0086023	-0.0308726	-0.0204088
0180	0.37471	-0.0173393	-0.00545897	-0.0151795	0.00160423
0100	-0.104026	0.0147234	0.0527968	-0.0163693	4.18216e-05
0112	-0.103015	0.0198645	0.0237955	-0.0064894	-0.00497964
0123	-0.104073	-0.0114755	-0.0328685	0.0021287	0.00106296
0135	0.118963	0.0216964	0.0682707	0.050216	-0.0154815
0147	0.360619	-0.0516609	0.0121396	0.0227414	-0.0420975
0158	-0.103115	-0.0103305	-0.0292668	0.00345387	0.00249504
0169	-0.103071	-0.0138219	-0.0280011	0.00229528	0.000626385
0181	0.280429	0.14128	-0.0506929	-0.0377773	-0.0309576
