# Supplementary material for: Reassessing the genetic variability of Tectona grandis through high-throughput genotyping: Insights on its narrow genetic base
Source: PLoS One. 2023 Oct 26;18(10):e0285518. doi: 10.1371/journal.pone.0285518 (PMC10602281; doi:10.1371/journal.pone.0285518)
Supplement: S1 File — (R) [file pone.0285518.s005.R]

####################################################
###################################################

##The PLINK executable file should be placed in either the current working directory or somewhere in the command path. This means that typing


############QC############
#Missingness per SNP: --geno value
#Missingness per individual: --mind value
#Minor allele frequency: --maf value

system("plink --file data_snp.plk --cow --maf 0.1 --allow-extra-chr --make-bed --out data_snp_01 ")
system("plink --bfile data_snp_01 --geno 0.1 --allow-extra-chr --make-bed --out data_snp_02 ")
system("plink --bfile data_snp_02 --mind 0.1 --allow-extra-chr --make-bed --out data_snp_03 ")

##save vcf file
system("plink --bfile data_snp_03 --cow --recode vcf --out data_snp --allow-extra-chr")


###########PCA
system("plink --cow --allow-extra-chr --bfile data_snp --distance-matrix --out data_snp")

dist<-read.table("data_snp.mdist",header=F)
fam <- data.frame(Origem=read.table("data_snp.mdist.id")[,1])
famInd <- data.frame(Genotipos=read.table("data_snp.mdist.id")[,2])

mds_populations <- cmdscale(dist,eig=T,5)    ####In case of error, check the file and replace any letter (eg "NAN") with Zero.
eigenvec_populations <- cbind(fam,famInd,mds_populations$points)
eigen_percent <- round(((mds_populations$eig)/sum(mds_populations$eig))*100,2)


####

if (!require("tidyverse")) {
  install.packages("tidyverse", dependencies = TRUE)
  library(tidyverse)}

# PCA plot
ggplot(data = eigenvec_populations) +
  geom_point(mapping = aes(x = `1`, y = `2`,color = Origem), show.legend = TRUE) + 
  geom_hline(yintercept = 0, linetype="dotted") + 
  geom_vline(xintercept = 0, linetype="dotted") +
  labs(title = "Principal component analysis (PCA)",
       x = paste0("Principal component 1 (",eigen_percent[1]," %)"),
       y = paste0("Principal component 2 (",eigen_percent[2]," %)")) + 
  theme_grey()

##exporting data frame
df <- data.frame(eigenvec_populations)
write.csv (df, "d:data_PCA.csv", row.names = FALSE)

####################
